# Supplementary material for: Secreted Secondary Metabolites Reduce Bacterial Wilt Severity of Tomato in Bacterial–Fungal Co-Infections
Source: Microorganisms. 2021 Oct 9;9(10):2123. doi: 10.3390/microorganisms9102123 (PMC8537627; doi:10.3390/microorganisms9102123)
Supplement: Supplementary file 1 [file microorganisms-09-02123-s001.zip]

Archive with 1 entries (1 files):
- microorganisms-1387089-supplementary.pdf
